# Supplementary material for: Combined Process of Biogenic Manganese Oxide and Manganese-Oxidizing Microalgae for Improved Diclofenac Removal Performance: Two Different Kinds of Synergistic Effects
Source: Toxics. 2022 Apr 30;10(5):230. doi: 10.3390/toxics10050230 (PMC9147876; doi:10.3390/toxics10050230)
Supplement: Supplementary file 1 [file toxics-10-00230-s001.zip]

Archive with 1 entries (1 files):
- toxics-1676505-supplementary.pdf
